# Supplementary material for: Temporal Patterns of Bacterial and Viral Communities during Algae Blooms of a Reservoir in Macau
Source: Toxins (Basel). 2021 Dec 13;13(12):894. doi: 10.3390/toxins13120894 (PMC8704429; doi:10.3390/toxins13120894)
Supplement: Supplementary file 1 [file toxins-13-00894-s001.zip]

Archive with 1 entries (1 files):
- toxins-1436018-supplementary.pdf
